# Supplementary material for: Effect of arterial oxygen partial pressure inflection point on Venoarterial extracorporeal membrane oxygenation for emergency cardiac support
Source: Scand J Trauma Resusc Emerg Med. 2021 Jul 8;29:90. doi: 10.1186/s13049-021-00902-5 (PMC8268543; doi:10.1186/s13049-021-00902-5)
Supplement: Supplementary file 1 — Additional file 1. [file 13049_2021_902_MOESM1_ESM.xlsx]

## Sheet: 整合资料
性别	年龄	体重	身高	BMI	APACHEII	28天死亡率	高血压	糖尿病	冠心病	心律失常	肺部疾病	肿瘤	自身免疫疾病	烟嗜好	酒	原发病	上机原因	转机时间（h）	拐点（h）	拐点后EF	出院前EF	峰值TNT	峰值BNP	28天死亡率	ECMO术中出血	CABI	ICU住院时间（d）	住院时间（d）	CRRT时间(d)	机械通气（d）	PLT(*10^9/L)
男	49	75	1.78	23.6713	35	0	0	0	0					0	0	2	1	91.55	40	0.34	0.37	3560	9107.5	0	1		12	12	0	12	109
男	28	75	1.74	24.7721	21	0	0	0	0					0	0	2	1	193.617	96	0.33	0.346	21240	13995.7	0	0		9	9	0	9	46
男	52	70	1.74	23.1206	35	0	1	1	0					1	0	2	1	73.5	74	0.229	0.229	>10000	2615.8	0	0		3	3	3	3	42
男	44	70	1.72	23.7	26	0	0	0	0					0	0	3	1	118.833	56	0.442	0.521	151.4	5326	0	1		10	10	8	10	21
女	27	60	1.62	22.8624	22	0	0	0	0					0	0	1	1	126.267	71	0.524	0.658	2274	1374	0	1	1	25	25	24	7	43
女	63	50	1.58	20.0288	29	0	0	0	0					0	0	1	1	128.5	129	0.15	0.212	14160	>35000	0	0		6	6	2	6	33
女	67	70	1.65	25.7117	38	0	0	1	1					0	0	2	1	214.833	24	0.315	0.23	2630	4431	0	0		9	9	0	9	21
男	27	80	1.75	26.1224	21	1	0	0	0					1	1	1	2	311.167	30	0.486	0.644	5963	16114.8	1	0		30	30	0	13	66
男	49	70	1.78	22.0932	20	1	0	0	0					0	0	1	1	109.167	49	0.487	0.623	1040	12085	1	0		15	20	0	7	50
男	15	48	1.55	19.9792	23	1	0	0	0					0	0	1	1	118	22	0.562	0.747	3282	12883	1	0		20	20	0	7	91
男	19	110	1.76	35.5114	21	1	0	0	0					0	0	1	1	123.333	15	0.462	0.569	459.5	30486	1	0		19	27	0	0	118
男	63	65	1.7	22.4913	15	1	0	0	0					1	1	1	1	161	8	0.45	0.527	3848	31031.6	1	0		16	20	0	0	93
男	65	75	1.7	25.9516	36	1	0	0	0		1			0	0	1	1	292.25	32	0.382	0.513	5571	19230	1	0		20	20	3	13	99
男	64	78	1.76	25.1808	18	1	0	0	0					0	0	1	1	203	36	0.474	0.617	8204	21498	1	0		38	38	18	10	57
男	22	50	1.65	18.3655	28	1	0	0	0					1	0	1	1	163	36	0.467	0.658	1140	3295.5	1	0		15	20	0	0	81
男	51	55	1.7	19.0311	30	1	1	0	0					0	0	2	1	131.083	17	0.338	0.563	25500	2183.7	1	0		13	13	0	7	99
男	53	75	1.78	23.6713	26	1	0	0	0					1	1	2	1	117.333	37	0.429	0.529	549.7	28930.1	1	0		13	18	0	6	57
男	69	80	1.75	26.1224	34	1	0	0	0			1		1	0	2	1	151.067	52	0.41	0.59	>10000	5711	1	0		33	45	7	9	103
男	59	66	1.7	22.8374	27	1	0	0	0					0	1	2	1	159	7	0.324	0.367	2339	13918	1	0		20	30	0	13	120
男	56	67	1.68	23.7387	33	1	1	1	0			1		1	1	2	1	212.833	51	0.329	0.427	18840	8988.4	1	0		17	20	0	11	58
男	61	65	1.71	22.2291	37	1	1	0	1					1	0	2	1	83.4333	58	0.345	0.469	24560	8769.4	1	0		12	15	0	5	65
女	24	55	1.70	19.0311	28	1	0	0	0					0	0	1	1	185.933	20	0.562	0.644	3360	15393.3	1	0		28	32	0	9	82
女	32	59	1.6	23.0469	18	1	0	0	0					0	0	1	2	127.083	65	0.448	0.648	3309	2469	1	1		13	18	0	7	51
女	61	60	1.72	20.2812	26	1	0	1	0					0	0	1	1	117.25	10	0.398	0.59	7026	26287	1	0		22	28	0	6	69
女	44	61	1.56	25.0657	24	1	0	0	0					0	0	1	1	83.1167	27	0.46	0.688	1357	16217.9	1	0		14	18	0	6	149
女	26	46	1.56	18.902	16	1	0	0	0					0	0	1	1	84	20	0.563	0.687	520.2	4452	1	0		15	15	0	5	87
女	25	60	1.60	23.4375	39	1	0	0	0					0	0	1	1	137.75	61	0.48	0.65	4620	19129	1	0		38	38	17	7	27
女	38	53	1.6	20.7031	19	1	0	0	0					0	0	1	1	147.333	18	0.472	0.59	701.5	7322.5	1	0		16	16	0	7	94
女	56	59	1.65	21.6713	19	1	0	0	0					0	0	1	1	118.75	18	0.489	0.624	452.3	7733	1	0		23	28	0	0	25
女	55	60	1.55	24.974	36	1	0	0	0					0	0	1	1	193.067	36	0.44	0.685	2619	20801	1	0		16	21	9	10	15
女	20	48	1.58	19.2277	26	1	0	0	0				1	0	0	2	1	112.183	81	0.524	0.744	393.6	23097	1	0		17	17	0	6	40
女	20	55	1.68	19.487	35	1	0	0	0					0	0	1	1	120.833	46	0.483	0.602	3066	994.6	1	0		15	20	0	6	83
女	48	50	1.58	20.0288	15	1	0	0	0					0	0	1	1	240.75	27	0.372	0.572	5147	20606.4	1	0		21	28	0	0	77
女	50	60	1.58	24.0346	18	1	0	0	0					0	0	1	1	367.117	52	0.386	0.51	5823	24295.7	1	1		26	30	16	18	39
女	14	52	1.56	21.3675	20	1	0	0	0					0	0	1	1	181.167	46	0.465	0.674	7241	>35000	1	0		28	34	17	10	49
男	27	66	1.78	20.8307	36	0	0	0	0					0	0	1	1	96.2167	27	0.292	0.334	219570	25999.6	0	1		4	4	3	4	5
男	68	70	1.72	23.6614	19	0	0	0	0		1			1	1	1	2	156	78	0.354	0.333	>10000	>35000	0	0		10	10	5	10	22
男	62	80	1.77	25.5354	35	0	0	0	0					1	0	2	1	170	86	0.226	0.315	7462	20802.1	0	0		7	7	4	7	50
男	46	85	1.78	26.8274	40	0	1	1	0					0	0	2	2	631.5	265	0.282	0.225	>10000	>35000	0	1	1	26	26	5	26	32
男	73	80	1.75	26.1224	15	0	0	1	0					1	0	2	2	151.367	98	0.304	0.278	>10000	9093.9	0	1		8	8	6	8	27
男	55	85	1.83	25.3815	35	0	0	0	0					0	1	2	2	431	39	0.331	0.386	31280	19820.9	0	1		18	18	7	18	28
男	32	80	1.76	25.8264	37	0	0	0	0					1	0	2	2	213.2	213	0.23	0.23	2934	3134	0	1		9	9	9	9	36
男	51	75	1.73	25.0593	36	0	0	0	0					0	0	2	2	453.167	48	0.329	0.435	112880	30237.1	0	1		19	19	12	19	17
男	31	75	1.7	26	24	0	0	0	0		1			0	0	3	2	208	52	0.383	0.525	370.2	998.9	0	1		7	7	6	7	23
男	62	65	1.72	21.9713	32	0	0	0	0					1	1	3	2	579	112	0.368	0.358	156.8	5975.7	0	0	1	28	28	24	28	79
男	29	65	1.75	21.2245	34	0	0	0	0					0	0	4	2	232	232	0.424	0.424	57.02	16294.9	0	1		11	11	0	11	47
男	17	65	1.70	22.4913	40	0	0	0	0					0	0	4	2	99.75	100	0.226	0.226	37630	25437.5	0	0		4	4	0	4	26
男	43	70	1.75	22.8571	36	0	0	0	0	1				1	0	4	2	97.4833	97	0.286	0.286	>10000	2396	0	0		5	5	3	5	23
男	43	85	1.78	26.8274	40	0	1	0	0					1	0	4	2	87.85	88	0.322	0.322	>10000	>35000	0	1		4	4	3	4	30
男	42	75	1.78	23.6713	32	0	1	0	0	1				0	0	4	2	128.933	128	0.359	0.359	11950	2480.1	0	0		6	6	4	6	70
男	72	70	1.7	24.2215	35	0	1	1	0					1	1	4	2	164.667	165	0.212	0.212	41420	10101.5	0	0		7	7	7	7	23
男	30	85	1.78	26.8274	39	0	0	0	0					0	0	4	2	167.217	167	0.302	0.302	>10000	2877.8	0	1		7	7	7	7	18
男	49	72	1.76	23.2438	35	0	1	0	0					1	1	4	2	197.3	49	0.27	0.29	80610	18523.6	0	0		9	9	8	9	39
男	22	115	1.78	36.2959	33	0	0	0	0					1	0	4	2	97.1333	43	0.507	0.607	1296	5154.3	0	0		9	9	9	9	75
女	41	45	1.58	18.026	23	0	0	0	0			1		0	0	1	2	142.667	143	0.189	0.189	14270	>35000	0	0		7	7	7	7	30
女	24	42	1.57	17.0392	18	0	0	0	0					0	0	1	2	265.2	265	0.25	0.25	330.2	31991	0	0		18	18	11	18	42
女	49	65	1.65	23.8751	37	0	0	0	0					0	0	1	2	336	336	0.282	0.282	790.7	>35000	0	1		14	14	11	14	16
女	69	65	1.60	25.3906	32	0	1	1	0					0	0	2	2	183.233	183	0.282	0.282	>10000	7263	0	0		8	8	7	8	42
女	71	75	1.61	28.9341	32	0	1	1	0					0	0	2	2	352	23	0.26	0.298	44630	29304.5	0	1		15	15	14	15	40
女	28	50	1.65	18.3655	32	0	0	0	0			1		0	0	4	2	210.833	9	0.432	0.558	4219	34978.9	0	1		13	13	6	13	13
男	54	60	1.74	19.8177	17	1	0	0	0					0	0	1	2	96	10	0.543	0.626	1875	5673	1	0		40	45	25	6
男	52	74	1.74	24.4418	24	1	0	0	0					1	1	2	2	117.5	58	0.323	0.531	39870	6947.7	1	0		10	14	0	5	75
男	36	70	1.74	23.1206	22	1	0	0	0				1	0	1	3	2	135.667	96	0.53	0.63	118	1710.5	1	0		11	16	0	6	27
男	52	80	1.78	25.2	33	1	0	0	0					1	1	3	2	96.1167	28	0.424	0.628	103.4	19464	1	0		17	17	7	12	24
男	57	68	1.70	23.5294	25	1	0	0	0			1		0	0	4	2	72	26	0.486	0.668	2865	8058	1	1		27	35	3	5	34
女	67	68	1.58	27.2392	40	1	1	0	0				1	0	0	4	2	126.5	31	0.47	0.619	3573	10870.4	1	0		23	23	0	7	69
女	58	60	1.62	22.8624	38	1	0	0	0					0	0	4	2	175	174	0.524	0.589	227.4	1098.9	1	0		20	25	7	9	62
男	19	80	1.78	25.2493	14	1	0	0	0					0	0	1	2	168	0	0.536	0.61	2416	7341.9	1	0		15	15	0	9	93
男	46	94	1.78	29.668	24	1	1	1	0					1	0	2	2	83.5833	0	0.4	0.613	8849	4463	1	0		9	9	0	4	143
男	44	75	1.75	24.4898	28	1	0	0	0					0	1	2	2	190.333	0	0.588	0.646	2864	1591	1	0		63	75	49	8	70
女	42	53	1.63	19.9481	18	1	0	0	0					0	0	1	2	115	0	0.544	0.611	1776	11834.2	1	0		17	23	0	0	189
